# Supplementary material for: BRAF status modulates Interelukin-8 expression through a CHOP-dependent mechanism in colorectal cancer
Source: Commun Biol. 2020 Oct 1;3:546. doi: 10.1038/s42003-020-01263-y (PMC7530707; doi:10.1038/s42003-020-01263-y)
Supplement: Supplementary file 3 — Supplementary Data 1 [file 42003_2020_1263_MOESM3_ESM.xlsx]

## Sheet: Figure 1
			IL-8
CRC Cell lines	1 ° exp pg/mL	2 ° exp pg/mL	pg/mL	D.S.
RKO	0	0	0	0
KM12C	0	0	0	0		BRAF V600E					PTEN-loss					BRAF V600E/PTEN-loss
COGA3	0	0	0	0
SNUC4	0	0	0	0
SNUC5	0	0	0	0
SNU1040	0	0	0	0
SNU1544	0	0	0	0
OUMS23	0	0	0	0
COLO205	0	0	0	0
SW480	0	0	0	0
DLD1	0	0	0	0
DKO-1	0	0	0	0
DKO-4	0	0	0	0
HCT116	0	0	0	0
HCT116 HK2-6	0	0	0	0
HCT116 PTEN -/-	46	46	46	0
HCT116 HKE-3	83	57	70	18.3848
HROC87	99	107	103	5.65685
SNU1047	185	177	181	5.65685
SW620	269	246	257.5	16.2635
SNU1235	281	264	272.5	12.0208
LS180	261	311	286	35.3553
HT29	300	321	310.5	14.8492
VACO432	227	427	327	141.421
LS411N	550	397	473.5	108.187
LIM2412	534	560	547	18.3848
LIM2537	700	708	704	5.65685
MDST8	2326	2556	2441	162.635
												CRC Cell lines	1 ° exp pg/mL	2 ° exp pg/mL	3° exp pg/mL	K 1	K 2	K 3	Mean	STAN.DEV.
												HCT116 Parental	31.52	31.5	31.49	100	100	100	100	0
												HCT116 PTEN -/-	62.5	62.53	63	198.287	198.508	200.064	198.953	0.968282

## Sheet: Figure 2
	pg/mL										pg/mL
SNU1235	1 exp	2 exp	3 exp	K 1	K 2	K 3	Mean	STAN.DEV.		SNU1047	1 exp	2 exp	3 exp	K 1	K 2	K 3	Mean	STAN.DEV.
K	1529	1552	722	100	100	100	100	0		K	145.639	62.1805	62.1805	100	100	100	100	0
0,01 D	216	230	96.5	14.1269	14.8196	13.3657	14.104	0.727237		0,01 D	179.098	86.9925	88.1203	122.974	139.903	141.717	134.865	10.3378
0,1 D	146	186	122	9.54872	11.9845	16.8975	12.8103	3.74333		0,1 D	278.346	117.068	113.684	191.12	188.271	182.83	187.407	4.21238
1 D	141	150	107	9.22171	9.66495	14.8199	11.2355	3.11209		1 D	109.173	50.1504	51.6541	74.9613	80.653	83.0713	79.5619	4.16367
	pg/mL										pg/mL
SNU1235	1 exp	2 exp	3 exp	K 1	K 2	K 3	Mean	STAN.DEV.		SNU1047	1 exp	2 exp	3 exp	K 1	K 2	K 3	Mean	STAN.DEV.
K	540.3	482.3	555.414	100	100	100	100	0		K	374.3	357.3	148.647	100	100	100	100	0
1 T	99.3	96.3	105.038	18.3787	19.9668	18.9116	19.0857	0.808261		1 T	68.3	71.3	32.4812	18.2474	19.9552	21.8513	20.018	1.80277
10 T	87.3	87.3	86.9925	16.1577	18.1008	15.6627	16.6404	1.28873		10 T	7.3	2.3	20.8271	1.95031	0.643717	14.0111	5.53505	7.36951
100 T	91.3	85.3	95.2632	16.898	17.6861	17.1518	17.2453	0.402274		100 T	-16.7	-13.7	9.92481	-4.46166	-3.83431	6.67678	-0.539731	6.25755
	pg/mL										pg/mL
SNU1235	1 exp	2 exp	3 exp	K 1	K 2	K 3	Mean	STAN.DEV.		SNU1047	1 exp	2 exp	3 exp	K 1	K 2	K 3	Mean	STAN.DEV.
K	858.421	931.353	851.654	100	100	100	100	0		K	286.992	293.759	307.293	100	100	100	100	0
1 G	962.18	936.617	883.985	112.087	100.565	103.796	105.483	5.94335		1 G	288.496	286.241	285.113	100.524	97.4405	92.782	96.9155	3.8976
10 G	853.91	805.038	723.083	99.4745	86.4374	84.9033	90.2717	8.00663		10 G	313.308	246.391	246.767	109.17	83.8751	80.3034	91.116	15.7365
100 G	552.406	586.992	393.759	64.3514	63.0258	46.2347	57.8706	10.0988		100 G	242.406	257.444	271.466	84.4642	87.6376	88.3411	86.8143	2.06538
	pg/mL										pg/mL
HT29	1 exp	2 exp	3 exp	K 1	K 2	K 3	Mean	STAN.DEV.		LS180	1 exp	2 exp	3 exp	K 1	K 2	K 3	Mean	STAN.DEV.
K	184.647	531	539	100	100	100	100	0		K	781.455	837.364	480.091	100	100	100	100	0
0,01 D	13	31	0	7.04046	5.83804	0	4.29283	3.766		0,01 D	1043.27	997.364	691.909	133.504	119.108	144.12	132.244	12.5539
0,1 D	26.2222	47	50	14.2013	8.85122	9.27644	10.7763	2.97371		0,1 D	1310.55	1208.73	867.818	167.706	144.349	180.761	164.272	18.4473
1 D	18	28	28	9.74833	5.27307	5.19481	6.73873	2.60668		1 D	745.091	794.636	567.818	95.3467	94.8974	118.273	102.839	13.3681
	pg/mL										pg/mL
HT29	1 exp	2 exp	3 exp	K 1	K 2	K 3	Mean	STAN.DEV.		LS180	1 exp	2 exp	3 exp	K 1	K 2	K 3	Mean	STAN.DEV.
K	241.118	191.118	178.176	100	100	100	100	0		K	837.364	572.364	480.091	100	100	100	100	0
1 T	37.8464	31.3726	25.8727	15.6962	16.4154	14.5208	15.5441	0.956389		1 T	413.273	288.727	256.455	49.354	50.4447	53.4179	51.0722	2.10335
10 T	37	28.1765	25.8235	15.3452	14.743	14.4932	14.8605	0.437968		10 T	303.273	265.091	263.727	36.2176	46.3151	54.9328	45.8218	9.36735
100 T	26.3846	20.6375	18.3647	10.9426	10.7983	10.307	10.6827	0.333202		100 T	353.273	218.545	203.182	42.1887	38.183	42.3215	40.8977	2.35199
	pg/mL										pg/mL
HT29	1 exp	2 exp	3 exp	K 1	K 2	K 3	Mean	STAN.DEV.		LS180	1 exp	2 exp	3 exp	K 1	K 2	K 3	Mean	STAN.DEV.
K	299.774	283.985	302.03	100	100	100	100	0		K	191.504	187.744	214.812	100	100	100	100	0
1 G	268.947	284.737	232.857	89.7166	100.265	77.0973	89.0262	11.5991		1 G	169.699	191.128	205.038	88.6141	101.802	95.4498	95.2887	6.59553
10 G	221.579	218.571	199.774	73.9152	76.9658	66.1439	72.3417	5.57994		10 G	192.256	195.639	188.496	100.393	104.205	87.7494	97.449	8.6137
100 G	183.233	189.248	178.722	61.1237	66.6402	59.1735	62.3125	3.87269		100 G	153.158	155.414	160.677	79.9764	82.7793	74.7987	79.1848	4.04876
	pg/mL										pg/mL
SNU1235	1 exp	2 exp	3 exp	K 1	K 2	K 3	Mean	STAN.DEV.		SNU1047	1 exp	2 exp	3 exp	K 1	K 2	K 3	Mean	STAN.DEV.
K	324.059	256.412	243.471	100	100	100	100	0		K	69.3529	64.0588	21.7059	100	100	100	100	0
0,1 D	24.6471	26.4118	34.6471	7.60574	10.3005	14.2305	10.7123	3.33151		0,1 D	104.059	98.5294	33.1765	150.042	153.811	152.846	152.233	1.95748
10 T	54.6471	32.8824	24.6471	16.8633	12.824	10.1232	13.2702	3.39212		10 T	-29	-24.1765	-5.94118	-41.8151	-37.741	-27.3713	-35.6425	7.44708
Combo	42.2941	11.7059	3.47059	13.0514	4.56527	1.42547	6.34737	6.01434		Combo	-18.8824	-21.8235	-15.8235	-27.2265	-34.068	-72.8997	-44.7314	24.6332
	pg/mL										pg/mL
HT29	1 exp	2 exp	3 exp	K 1	K 2	K 3	Mean	STAN.DEV.		LS180	1 exp	2 exp	3 exp	K 1	K 2	K 3	Mean	STAN.DEV.
K	215.824	241.118	184.647	100	100	100	100	0		K	131.706	131.118	116.019	100	100	100	100	0
0,1 D	31.7059	38.7647	30.2353	14.6907	16.0771	16.3746	15.7141	0.898756		0,1 D	221.706	216.412	214.425	168.334	165.052	184.818	172.735	10.5928
10 T	48.7647	57	27	22.5947	23.6399	14.6225	20.2857	4.93225		10 T	72.8824	71.4118	50.3743	55.3372	54.4639	43.4189	51.0733	6.64331
Combo	27	31.1176	26.7059	12.5102	12.9056	14.4632	13.293	1.03252		Combo	51.1176	47.5882	42.8	38.812	36.2943	36.8904	37.3322	1.3157

## Sheet: Figure 3
SNU1235	1 pz	2 pz	1 pz	2 pz	Mean BRAF	pg/mL	Mean MEK/ERK	pg/mL		K	% Control		SNU1047	1 pz	2 pz	1 pz	2 pz	Mean BRAF	pg/mL	Mean MEK/ERK	pg/mL		K	% Control
K	0.632	0.548	0.56	0.59	0.59	312.882	0.575	520	416.441	1	100		K	0.19	0.153	0.289	0.254	0.1715	116.5	0.2715	216.5	166.5	1	100
siBRAF	0.204	0.238			0.221	95.8235			95.8235	0.230101	23.0101		siBRAF	0.109	0.106			0.1075	52.5			52.5	0.315315	31.5315
siMEK			0.13	0.147			0.1385	83.5	83.5	0.200509	20.0509		siMEK			0.126	0.132			0.129	74	74	0.444444	44.4444
siERK1			0.714	0.645			0.6795	624.5	624.5	1.49961	149.961		siERK1			0.23	0.241			0.2355	180.5	180.5	1.08408	108.408
siERK2			0.174	0.185			0.1795	124.5	124.5	0.298962	29.8962		siERK2			0.101	0.113			0.107	52	52	0.312312	31.2312
HT29			1 pz	2 pz			Mean	pg/mL		K	% Control		LS180			1 pz	2 pz			Mean	pg/mL		K	% Control
K			0.425	0.468			0.4465	228.471		1	100		K			0.457	0.448			0.4525	232		1	100
siBRAF			0.266	0.262			0.264	121.118		0.530124	53.0124		siBRAF			0.658	0.652			0.655	351.118		1.51344	151.344
siMEK			0.094	0.084			0.089	18.1765		0.0795572	7.95572		siMEK			0.307	0.32			0.3135	150.235		0.647566	64.7566
siERK1			0.579	0.532			0.5555	292.588		1.28064	128.064		siERK1			0.569	0.696			0.6325	337.882		1.45639	145.639
siERK2			0.219	0.226			0.2225	96.7059		0.423275	42.3275		siERK2			0.591	0.569			0.58	307		1.32328	132.328
		pg/mL												pg/mL
	SNU1235	1 exp	2 exp	3 exp	K 1	K 2	K 3	Mean	STAN.DEV.				SNU1047	1 exp	2 exp	3 exp	K 1	K 2	K 3	Mean	STAN.DEV.
	K	743	290.529	285.824	100	100	100	100	0				K	98	116.5	33.1765	100	100	100	100	0
	0,1 D	64	37	35.2353	8.61373	12.7354	12.3276	11.2256	2.2711				0,1 D	378	428	114.647	385.714	367.382	345.567	366.221	20.0986
	siBRAF+D	7	36.4118	28.7647	0.942127	12.5329	10.0638	7.84628	6.10529				siBRAF+D	216	237	69.3529	220.408	203.433	209.043	210.961	8.6485
	siERK1+D	82.8141	27.5882	29.3529	11.1459	9.49585	10.2696	10.3038	0.825562				siERK1+D	795.874	754.959	289.941	812.116	648.034	873.936	778.029	116.745
	siERK2+D	27.4729	15.7647	9.35294	3.69757	5.4262	3.27228	4.13202	1.14079				siERK2+D	1053.33	1201.34	519.647	1074.83	1031.19	1566.31	1224.11	297.158
		pg/mL												pg/mL
	HT29	1 exp	2 exp	3 exp	K 1	K 2	K 3	Mean	STAN.DEV.				LS180	1 exp	2 exp	3 exp	K 1	K 2	K 3	Mean	STAN.DEV.
	K	215.824	241.118	285.113	100	100	100	100	0				K	131.706	131.118	148.176	100	100	100	100	0
	0,1 D	31.7059	38.7647	42	14.6907	16.0771	14.731	15.1663	0.789069				0,1 D	221.706	216.412	259.941	168.334	165.052	175.427	169.604	5.30291
	siBRAF+D	14.6471	21.7059	25.4644	6.78659	9.0022	8.93135	8.24005	1.25923				siBRAF+D	605.824	594.059	646.412	459.982	453.073	436.245	449.767	12.2093
	siERK1+D	87.5882	86.4118	102.084	40.5833	35.838	35.8049	37.4087	2.74929				siERK1+D	369.941	347.588	349.941	280.884	265.096	236.165	260.715	22.6792
	siERK2+D	7.58824	2.29412	4.22563	3.51594	0.951452	1.48209	1.98316	1.35368				siERK2+D	523.471	505.824	536.471	397.454	385.778	362.048	381.76	18.0416

## Sheet: Figure 4
SNU1235	RPL19	IL-8	delta	Dct NT	DDct	2 -AAct		Relative expression			SNU1047	RPL19	IL-8	delta	Dct NT	DDct	2 -AAct		Relative expression
K	15.7595	26.5948	10.8353	9.46235	1.37296	0.386099	0.342518	1			K	19.8944	27.3899	7.49556	6.18095	1.31461	0.402033	0.362926	1
	15.7159	26.9204	11.2044	9.46235	1.74208	0.298937						19.8568	27.6645	7.80769	6.18095	1.62674	0.323819
0,1 D	15.6894	28.1514	12.4619	9.46235	2.99957	0.125038	0.137474	0.401363			0,1 D	20.0083	26.5838	6.57559	6.18095	0.394639	0.76068	0.731795	2.01637
	15.723	27.9232	12.2002	9.46235	2.73783	0.14991						20.012	26.7016	6.68954	6.18095	0.508588	0.70291
10 T	15.514	27.8346	12.3206	9.46235	2.85821	0.137909	0.144567	0.42207			10 T	19.8115	29.5161	9.70455	6.18095	3.5236	0.0869542	0.084037	0.231554
	15.6767	27.8643	12.1876	9.46235	2.72524	0.151224						19.4824	29.2871	9.80475	6.18095	3.6238	0.0811198
HT29	RPL19	IL-8	delta	Dct NT	DDct	2 -AAct		Relative expression			LS180	RPL19	IL-8	delta	Dct NT	DDct	2 -AAct		Relative expression
K	20.5722	26.8589	6.28663	6.30577	-0.0191412	1.01336	1.02139	1			K	20.4994	27.92	7.42057	6.52241	0.898162	0.53657	0.427659	1
	20.6809	26.9448	6.26393	6.30577	-0.0418386	1.02942						20.0428	28.2147	8.17192	6.52241	1.64951	0.318748
0,1 D	20.5829	29.8962	9.31334	6.30577	3.00757	0.124346	0.108263	0.105996			0,1 D	20.0192	25.2576	5.23846	6.52241	-1.28395	2.43505	2.48902	5.8201
	20.8106	30.5558	9.74517	6.30577	3.4394	0.0921801						19.8944	25.0703	5.17589	6.52241	-1.34652	2.54299
10 T	20.3794	29.1589	8.77948	6.30577	2.47371	0.180028	0.216857	0.212316			10 T	20.579	28.9034	8.32436	6.52241	1.80195	0.286788	0.252107	0.589504
	20.6495	28.9342	8.28465	6.30577	1.97888	0.253686						20.5979	29.3217	8.72381	6.52241	2.2014	0.217426
	luciferase/renilla												luciferase/renilla
SNU1235	1 exp	2 exp	3 exp	K 1	K 2	K 3	Mean	STAN.DEV.				SNU1047	1 exp	2 exp	3 exp	K 1	K 2	K 3	Mean	STAN.DEV.
546-luc	133.774	34.7775	36.381	100	100	100	100	0				546-luc	6.65969	6.40911	4.14586	100	100	100	100	0
98-luc	0.725076	0.51024	0.423295	0.542014	1.46716	1.1635	1.05756	0.471583				98-luc	0.54	0.481991	0.887194	8.10849	7.52041	21.3995	12.3428	7.84885
133-luc	48.3088	12.9968	13.3399	36.1122	37.3714	36.6671	36.7169	0.631086				133-luc	5.26312	5.86941	1.99613	79.0295	91.5791	48.1475	72.9187	22.3514
CHOP mut	0.3475	0.282988	0.268973	0.259766	0.81371	0.739323	0.604266	0.300655				CHOP mut	0.0460894	0.0467467	0.02118	0.692065	0.729379	0.510871	0.644105	0.116883
pXP2	0.0352697	0.0126866	0.00644594	0.0263651	0.0364793	0.0177179	0.0268541	0.00939026				pXP2	0.00997506	0.0112532	0.0765242	0.149783	0.175581	1.8458	0.72372	0.971832
	luciferase/renilla												luciferase/renilla
HT29	1 exp	2 exp	3 exp	K 1	K 2	K 3	Mean	STAN.DEV.				LS180	1 exp	2 exp	3 exp	K 1	K 2	K 3	Mean	STAN.DEV.
546-luc	3.08444	2.75401	4.68478	100	100	100	100	0				546-luc	7.99008	8.65626	8.63617	100	100	100	100	0
98-luc	0.154595	0.137599	0.109043	5.01207	4.9963	2.32759	4.11199	1.54535				98-luc	0.152695	0.171838	0.150262	1.91105	1.98513	1.73991	1.8787	0.125769
133-luc	0.980843	0.93505	0.924646	31.7997	33.9523	19.7372	28.4964	7.66163				133-luc	2.02419	2.12762	1.62414	25.3337	24.5789	18.8063	22.9063	3.57072
CHOP mut	0.138889	0.189637	0.188606	4.50288	6.88583	4.02593	5.13822	1.53215				CHOP mut	0.118	0.0797756	0.10648	1.47683	0.921594	1.23295	1.21046	0.278301
pXP2	0.182635	0.22928	0.182379	5.92115	8.32532	3.89301	6.0465	2.21881				pXP2	0.186047	0.185345	0.0510521	2.32847	2.14117	0.591143	1.68693	0.953587

## Sheet: Figure 6
LS180									LS180
Sample Name	Target Name	Quantity	Quantity Mean	Quantity/Quantity Mean of the Input	Mean	(Quantity/Quantity Mean of the Input)/Media IgG	Mean/Mean IgG		Sample Name	Target Name	Quantity	Quantity Mean	Quantity/Quantity Mean of the Input	Mean	(Quantity/Quantity Mean of the Input)/Media IgG	Mean/Mean IgG
Input K 1:10	CHOP	100	100						Input K 1:10	CHOP	100	100
Input K 1:10	CHOP	100							Input K 1:10	CHOP	100
Input 0.1 D 1:10	CHOP	154.077	146.048						Input 0.1 D 1:10	CHOP	65.0797	68.3877
Input 0.1 D 1:10	CHOP	138.019							Input 0.1 D 1:10	CHOP	71.6956
Input 10T 1:10	CHOP	94.2172	94.4059						Input 10T 1:10	CHOP	54.1061	46.236
Input 10T 1:10	CHOP	94.5946							Input 10T 1:10	CHOP	38.366
K	CHOP	2.06985		0.0206985	0.0196062	1.71913	1.6284		K	TATA	34.1624	31.2603	0.341624	0.312603	48.787	44.6424
K	CHOP	1.85139		0.0185139		1.53768			K	TATA	28.3581		0.283581		40.4979
0.1 D	CHOP	2.3696		0.0162248	0.0135921	2.32678	1.94923		0.1 D	TATA	39.5703	38.3147	0.578618	0.560257	43.8124	42.4222
0.1 D	CHOP	1.60061		0.0109595		1.57168			0.1 D	TATA	37.059		0.541897		41.0319
10T	CHOP	1.70971		0.0181102	0.0190095	1.5916	1.67064		10T	TATA	33.3757	30.765	0.721854	0.66539	32.9082	30.3341
10T	CHOP	1.87951		0.0199089		1.74968			10T	TATA	28.1543		0.608926		27.76
K	IgG	1.37404		0.0137404	0.0120402	1.14121	1		K	IgG	0.82225	0.700237	0.0082225	0.00700237	1.17424	1
K	IgG	1.034		0.01034		0.858789			K	IgG	0.578225		0.00578225		0.825755
0.1 D	IgG	1.12996		0.00773693	0.00697307	1.10954	1		0.1 D	IgG	0.868739	0.903176	0.0127032	0.0132067	0.961872	1
0.1 D	IgG	0.906842		0.00620921		0.890456			0.1 D	IgG	0.937612		0.0137103		1.03813
10T	IgG	1.50101		0.0158995	0.0113786	1.39732	1		10T	IgG	1.19147	1.01421	0.0257694	0.0219354	1.17478	1
10T	IgG	0.647405		0.00685768		0.602682			10T	IgG	0.836938		0.0181014		0.825215
LS180									LS180
Sample Name	Target Name	Quantity	Quantity Mean	Quantity/Quantity Mean of the Input	Mean	(Quantity/Quantity Mean of the Input)/Media IgG	Mean/Mean IgG		Sample Name	Target Name	Quantity	Quantity Mean	Quantity/Quantity Mean of the Input	Mean	(Quantity/Quantity Mean of the Input)/Media IgG	Mean/Mean IgG
Input K 1:10	CHOP	100	100						Input K 1:10	CHOP	100	100
Input K 1:10	CHOP	100							Input K 1:10	CHOP	100
Input 0.1 D 1:10	CHOP	154.077	146.048						Input 0.1 D 1:10	CHOP	122.361	122.958
Input 0.1 D 1:10	CHOP	138.019							Input 0.1 D 1:10	CHOP	123.555
Input 10T 1:10	CHOP	94.2172	94.4059						Input 10T 1:10	CHOP	139.186	134.173
Input 10T 1:10	CHOP	94.5946							Input 10T 1:10	CHOP	129.159
K	PolII	12.9798		0.129798	0.138391	10.7804	11.4942		K	CHOP	1.63713	1.24139	0.0163713	0.0124139	1.34682	1.02126
K	PolII	14.6985		0.146985		12.2079			K	CHOP	0.845662		0.00845662		0.695705
0.1 D	PolII	18.5081		0.126726	0.134495	18.1737	19.2878		0.1 D	CHOP	28.5794	30.7727	0.232432	0.250269	20.792	22.3876
0.1 D	PolII	20.7773		0.142263		20.4018			0.1 D	CHOP	32.966		0.268107		23.9833
10T	PolII	12.6959		0.134482	0.133598	11.8189	11.7412		10T	CHOP	0.99309	1.27298	0.00740157	0.00948765	1.45532	1.86549
10T	PolII	12.529		0.132714		11.6635			10T	CHOP	1.55288		0.0115737		2.27567
K	IgG	1.37404		0.0137404	0.0120402	1.14121	1		K	IgG	1.03188	1.21555	0.0103188	0.0121555	0.848902	1
K	IgG	1.034		0.01034		0.858789			K	IgG	1.39921		0.0139921		1.1511
0.1 D	IgG	1.12996		0.00773693	0.00697307	1.10954	1		0.1 D	IgG	1.1252	1.37454	0.00915105	0.0111789	0.8186	1
0.1 D	IgG	0.906842		0.00620921		0.890456			0.1 D	IgG	1.62388		0.0132068		1.1814
10T	IgG	1.50101		0.0158995	0.0113786	1.39732	1		10T	IgG	0.528025	0.682385	0.00393541	0.00508586	0.773793	1
10T	IgG	0.647405		0.00685768		0.602682			10T	IgG	0.836745		0.00623632		1.22621
	LS180	luciferase/renilla		% Control
546-luc	K	1.43817	1	100
	0.1D	2.49841	1.73722	173.722
	10T	0.921398	0.640675	64.0675
CHOP mut	K	0.381547	0.265301	26.5301
	0.1D	0.602476	0.418919	41.8919
	10T	0.68129	0.473721	47.3721
pXP2	K	0.0500447	0.0347975	3.47975
	0.1D	0.09193	0.0639217	6.39217
	10T	0.154014	0.107091	10.7091

## Sheet: Supplementary Fig. 1
Cell lines	RPL19	PTEN	delta	Dct NT	DDct	2 -AAct		D.S.
T98G	24.9643	27.1182	2.15386	2.34898	-0.195119	1.14482	1.00916	0.191851		Cell lines	RPL19	PTEN	delta	Dct NT	DDct	2 -AAct		STAN.DEV.
	24.4188	26.9629	2.5441	2.34898	0.195119	0.873501				T98G	21.5695	23.5723	2.00278	2.12803	-0.125254	1.0907	1.00377	0.122935
SNU1544	27.1658	31.3899	4.22412	2.34898	1.87513	0.272602	0.211672	0.0861679			21.6017	23.855	2.25329	2.12803	0.125254	0.916843
	27.0481	32.1269	5.07883	2.34898	2.72985	0.150742				MDST8	17.4323	25.9953	8.56301	2.12803	6.43497	0.0115579	0.0125062	0.00134107
LIM2412	20.7548	26.1098	5.355	2.34898	3.00602	0.124479	0.132611	0.0114992			17.5551	25.8989	8.3438	2.12803	6.21577	0.0134545
	20.9924	26.1703	5.17786	2.34898	2.82888	0.140742				LIM2537	19.8753	24.1255	4.25026	2.12803	2.12222	0.229693	0.201324	0.0401192
LS411N	19.1895	24.9715	5.78204	2.34898	3.43306	0.0925863	0.0951067	0.00356438			19.9706	24.6301	4.65956	2.12803	2.53153	0.172956
	19.3451	25.0506	5.70555	2.34898	3.35657	0.0976271				SNU1047	21.1168	25.9314	4.81461	2.12803	2.68657	0.155332	0.149149	0.00874429
SNUC4	24.4713	27.6611	3.18977	2.34898	0.840785	0.55834	0.62131	0.0890532			21.0389	25.9732	4.9343	2.12803	2.80626	0.142965
	24.5706	27.467	2.89632	2.34898	0.547341	0.68428				LS180	20.4958	23.9727	3.47689	2.12803	1.34886	0.392603	0.459712	0.0949075
SNUC5	26.7517	29.5838	2.83212	2.34898	0.483136	0.715421	0.776139	0.085869			20.3833	23.436	3.05265	2.12803	0.924612	0.526822
	27.179	29.7849	2.60593	2.34898	0.256946	0.836858				SW620	21.3528	24.6667	3.31389	2.12803	1.18586	0.439564	0.397882	0.0589464
SNU1235	22.8595	28.2352	5.37564	2.34898	3.02666	0.122712	0.111386	0.0160169			20.8327	24.45	3.61727	2.12803	1.48924	0.356201
	22.5089	28.1789	5.67004	2.34898	3.32106	0.10006				COGA3	21.8237	25.8236	3.99987	2.12803	1.87184	0.273225	0.303696	0.0430922
KM12C	20.0083	24.6917	4.68338	2.34898	2.3344	0.198279	0.190765	0.0106259			22.1789	25.8883	3.70939	2.12803	1.58136	0.334167
	19.8664	24.6635	4.79708	2.34898	2.4481	0.183252				HCT116	20.9663	25.4565	4.49026	2.12803	2.36222	0.194491	0.210806	0.0230724
VACO432	19.9058	24.2324	4.3266	2.34898	1.97762	0.253908	0.324385	0.0996686			21.1547	25.4212	4.26651	2.12803	2.13847	0.22712
	20.4376	24.1272	3.68956	2.34898	1.34058	0.394861				HCT116 PTEN-/-	20.7131	25.8932	5.18011	2.12803	3.05208	0.120568	0.112174	0.0118709
HT29	27.3024	30.7394	3.43708	2.34898	1.0881	0.470382	0.537963	0.0955745			20.5818	25.9782	5.39643	2.12803	3.26839	0.10378
	27.8787	30.9514	3.07268	2.34898	0.723695	0.605545				HKE-3	21.5732	25.0404	3.46716	2.12803	1.33913	0.395259	0.358977	0.0513108
SW480	20.2622	25.9626	5.70046	2.34898	3.35148	0.0979722	0.116278	0.0258879			21.1665	24.9263	3.75979	2.12803	1.63176	0.322694
	20.6172	25.8596	5.24241	2.34898	2.89343	0.134583				HK2-6	21.8187	26.3245	4.50573	2.12803	2.37769	0.192417	0.214181	0.0307783
COLO205	19.8293	23.4377	3.60846	2.34898	1.25948	0.417694	0.372565	0.0638222			21.6827	25.8942	4.21152	2.12803	2.08348	0.235944
	19.3727	23.3324	3.9597	2.34898	1.61072	0.327436
RKO	19.6786	24.8921	5.21354	2.34898	2.86456	0.137304	0.112251	0.0354292
	19.0473	24.9158	5.86852	2.34898	3.51954	0.0871992
HROC87	20.1183	24.3972	4.27894	2.34898	1.92996	0.262436	0.288768	0.0372396
	20.1803	24.1954	4.0151	2.34898	1.66612	0.315101
DLD-1	25.3079	28.849	3.54114	2.34898	1.19215	0.437649	0.384852	0.0746652
	25.5265	29.466	3.93948	2.34898	1.5905	0.332056
DKO-1	30.4579	34.4408	3.98286	2.34898	1.63388	0.32222	0.320771	0.00204871
	30.4449	34.4408	3.99589	2.34898	1.64691	0.319323
DKO-4	26.3409	30.1338	3.79289	2.34898	1.44391	0.367571	0.356371	0.0158385
	26.2872	30.1708	3.88359	2.34898	1.53461	0.345172
Cell lines	RPL19	PTEN	delta	Dct NT	DDct	2 -AAct		D.S.
T98G	22.2992	24.2164	1.91724	1.8452	0.0720339	0.951296	1.00125	0.00193102
	22.376	24.1492	1.77317	1.8452	-0.0720339	1.0512
OUMS23	20.8221	29.7886	8.96646	1.8452	7.12126	0.00718269	0.00581725	0.000685254
	20.6675	30.3241	9.6566	1.8452	7.81139	0.00445181
SNU1040	20.7352	30.4896	9.75437	1.8452	7.90917	0.0041601	0.00367555	0.000685254
	20.6975	30.8345	10.137	1.8452	8.29177	0.003191

## Sheet: Supplementary Fig. 2
KRAS-mut					PI3K-mut

## Sheet: Supplementary Fig. 3
			VEGF
CRC Cell lines	1 ° exp pg/mL	2 ° exp pg/mL	pg/mL	D.S.
DKO-4	33	37	35	2.82843
MDST8	74	60	67	9.89949
SW620	108	83	95.5	17.6777
OUMS23	36	202	119	117.38
SW480	96	136	116	28.2843
DLD1	164	177	170.5	9.19239
SNU1544	352	315	333.5	26.163
DKO-1	290	422	356	93.3381
HCT116	629	612	620.5	12.0208
HCT116 PTEN -/-	663	591	627	50.9117
HCT116 HKE-3	744	578	661	117.38
HROC87	514	887	700.5	263.751
SNU1040	699	729	714	21.2132
RKO	838	686	762	107.48
COLO205	735	855	795	84.8528
HCT116 HK2-6	815	789	802	18.3848
LIM2412	936	715	825.5	156.271
SNU1235	1038	830	934	147.078
COGA3	1156	1104	1130	36.7696
LS180	1503	910	1206.5	419.314
SNU1047	1381	1446	1413.5	45.9619
SNUC5	1587	1833	1710	173.948
SNUC4	1845	1602	1723.5	171.827
LIM2537	1879	1634	1756.5	173.241
HT29	1545	2118	1831.5	405.172
VACO432	2426	1961	2193.5	328.805
KM12C	2035	2554	2294.5	366.988
LS411N	3020	3731	3375.5	502.753
PTEN-loss						KRAS wt

## Sheet: Supplementary Fig. 4
CRC Cell lines	1 pz	2 pz	Mean	pg/mL	K	% Control
RKO	-0.014	0.037	0.0115	-14.6818	-0.628405	-62.8405
KM12C	-0.02	-0.018	-0.019	-17.4545	-0.747082	-74.7082
COGA3	-0.007	-0.018	-0.0125	-16.8636	-0.72179	-72.179
SNUC4	-0.009	-0.017	-0.013	-16.9091	-0.723735	-72.3735
SNUC5	-0.019	-0.012	-0.0155	-17.1364	-0.733463	-73.3463
SNU1040	-0.018	-0.021	-0.0195	-17.5	-0.749027	-74.9027
SNU1544	-0.008	-0.006	-0.007	-16.3636	-0.700389	-70.0389
OUMS23	0.298	0.336	0.317	13.0909	0.560311	56.0311
COLO205	-0.012	-0.001	-0.0065	-16.3182	-0.698444	-69.8444
SW480	-0.016	-0.016	-0.016	-17.1818	-0.735409	-73.5409
DLD1	-0.008	-0.012	-0.01	-16.6364	-0.712062	-71.2062
DKO-1	-0.069	-0.069	-0.069	-22	-0.941634	-94.1634
DKO-4	-0.069	-0.069	-0.069	-22	-0.941634	-94.1634
HCT116	-0.018	-0.016	-0.017	-17.2727	-0.7393	-73.93
HCT116 HK2-6	-0.021	-0.018	-0.0195	-17.5	-0.749027	-74.9027
HCT116 PTEN -/-	-0.014	-0.004	-0.009	-16.5455	-0.708171	-70.8171
HCT116 HKE-3	-0.021	-0.021	-0.021	-17.6364	-0.754864	-75.4864
HROC87	0.003	-0.009	-0.003	-16	-0.684825	-68.4825
SNU1047	-0.012	-0.021	-0.0165	-17.2273	-0.737354	-73.7354
SW620	-0.015	-0.012	-0.0135	-16.9545	-0.725681	-72.5681
SNU1235	-0.005	0.002	-0.0015	-15.8636	-0.678988	-67.8988
LS180	-0.011	-0.018	-0.0145	-17.0455	-0.729572	-72.9572
HT29	-0.011	-0.02	-0.0155	-17.1364	-0.733463	-73.3463
VACO432	-0.006	-0.011	-0.0085	-16.5	-0.706226	-70.6226
LS411N	-0.011	-0.006	-0.0085	-16.5	-0.706226	-70.6226
LIM2412	-0.004	0.009	0.0025	-15.5	-0.663424	-66.3424
LIM2537	-0.006	-0.004	-0.005	-16.1818	-0.692607	-69.2607
MDST8	0.063	0.064	0.0635	-9.95455	-0.42607	-42.607
Positive Control	0.412	0.448	0.43	23.3636	1	100

## Sheet: Supplementary Fig. 5
	OD450
HCT116 Parental	1 pz	2 pz	Mean	pg/mL	K	% Control
K	0.035	0.039	0.037	18.3471	1	100
0,1 D	0.113	0.11	0.1115	62.1706	3.38859	338.859
10 T	0.01	0.015	0.0125	3.93529	0.214492	21.4492
10 G	0.034	0.036	0.035	17.1706	0.935877	93.5877
	OD450
HCT116 PTEN-/-	1 pz	2 pz	Mean	pg/mL	K	% Control
K	0.065	0.071	0.068	36.5824	1	100
0,1 D	0.174	0.192	0.183	104.229	2.84917	284.917
10 T	0.02	0.02	0.02	8.34706	0.228172	22.8172
10 G	0.05	0.058	0.054	28.3471	0.774883	77.4883

[truncated: 4 more sheets: Supplementary Fig. 6, Supplementary Fig. 7, Supplementary Fig. 8, Supplementary Fig. 9]
